# Supplementary material for: Phlogopite-Reinforced Natural Rubber (NR)/Ethylene-Propylene-Diene Monomer Rubber (EPDM) Composites with Aminosilane Compatibilizer
Source: Polymers (Basel). 2021 Jul 14;13(14):2318. doi: 10.3390/polym13142318 (PMC8309489; doi:10.3390/polym13142318)
Supplement: Supplementary file 1 [file polymers-13-02318-s001.zip]

Archive with 1 entries (1 files):
- polymers-1266147-supplementary.pdf
